# Supplementary material for: Dynamics of primitive streak regression controls the fate of neuromesodermal progenitors in the chicken embryo
Source: eLife. 2021 Jul 6;10:e64819. doi: 10.7554/eLife.64819 (PMC8260230; doi:10.7554/eLife.64819)
Supplement: Figure 2—source data 2. [file elife-64819-fig2-data2.zip]

Archive with 1 entries (1 files):
- Brainbow_kmeans.m
