# Supplementary material for: Dynamics of primitive streak regression controls the fate of neuromesodermal progenitors in the chicken embryo
Source: eLife. 2021 Jul 6;10:e64819. doi: 10.7554/eLife.64819 (PMC8260230; doi:10.7554/eLife.64819)
Supplement: Figure 2—source data 2. [file elife-64819-fig2-data2.zip › Brainbow_kmeans.m]

X=rand(100,3)
 %copier red, green, blue data dans les raw 3-4-5
%%
idx3 = kmeans(X,3,'Distance','cityblock');
 figure
[silh3,h] = silhouette(X,idx3,'cityblock');
h = gca;
h.Children.EdgeColor = [.8 .8 1];
xlabel 'Silhouette Value'
ylabel 'Cluster'
%%
idx4 = kmeans(X,4,'Distance','cityblock');
 figure
[silh4,h] = silhouette(X,idx4,'cityblock');
h = gca;
h.Children.EdgeColor = [.8 .8 1];
xlabel 'Silhouette Value'
ylabel 'Cluster'

%% 
 idx5 = kmeans(X,5,'Distance','cityblock');
 figure
[silh5,h] = silhouette(X,idx5,'cityblock');
h = gca;
h.Children.EdgeColor = [.8 .8 1];
xlabel 'Silhouette Value'
ylabel 'Cluster'
%%
idx6 = kmeans(X,6,'Distance','cityblock');
 figure
[silh6,h] = silhouette(X,idx6,'cityblock');
h = gca;
h.Children.EdgeColor = [.8 .8 1];
xlabel 'Silhouette Value'
ylabel 'Cluster'
%%
idx7 = kmeans(X,7,'Distance','cityblock');
 figure
[silh7,h] = silhouette(X,idx7,'cityblock');
h = gca;
h.Children.EdgeColor = [.8 .8 1];
xlabel 'Silhouette Value'
ylabel 'Cluster'
%% 
 idx8 = kmeans(X,8,'Distance','cityblock');
 figure
[silh8,h] = silhouette(X,idx8,'cityblock');
h = gca;
h.Children.EdgeColor = [.8 .8 1];
xlabel 'Silhouette Value'
ylabel 'Cluster'
 %% 
 idx9 = kmeans(X,9,'Distance','cityblock');
 figure
[silh9,h] = silhouette(X,idx9,'cityblock');
h = gca;
h.Children.EdgeColor = [.8 .8 1];
xlabel 'Silhouette Value'
ylabel 'Cluster'
 %% 
 idx10 = kmeans(X,10,'Distance','cityblock');
 figure
[silh10,h] = silhouette(X,idx10,'cityblock');
h = gca;
h.Children.EdgeColor = [.8 .8 1];
xlabel 'Silhouette Value'
ylabel 'Cluster'\
%% 
 idx11 = kmeans(X,11,'Distance','cityblock');
 figure
[silh11,h] = silhouette(X,idx11,'cityblock');
h = gca;
h.Children.EdgeColor = [.8 .8 1];
xlabel 'Silhouette Value'
ylabel 'Cluster'
 %% 
 idx12 = kmeans(X,12,'Distance','cityblock');
 figure
[silh12,h] = silhouette(X,idx12,'cityblock');
h = gca;
h.Children.EdgeColor = [.8 .8 1];
xlabel 'Silhouette Value'
ylabel 'Cluster'
%% 
 idx13 = kmeans(X,13,'Distance','cityblock');
 figure
[silh13,h] = silhouette(X,idx20,'cityblock');
h = gca;
h.Children.EdgeColor = [.8 .8 1];
xlabel 'Silhouette Value'
ylabel 'Cluster'


%% 
 idx14 = kmeans(X,14,'Distance','cityblock');
 figure
[silh14,h] = silhouette(X,idx14,'cityblock');
h = gca;
h.Children.EdgeColor = [.8 .8 1];
xlabel 'Silhouette Value'
ylabel 'Cluster'
%% 
 idx15 = kmeans(X,15,'Distance','cityblock');
 figure
[silh15,h] = silhouette(X,idx15,'cityblock');
h = gca;
h.Children.EdgeColor = [.8 .8 1];
xlabel 'Silhouette Value'
ylabel 'Cluster'
%% 
 idx20 = kmeans(X,20,'Distance','cityblock');
 figure
[silh20,h] = silhouette(X,idx13,'cityblock');
h = gca;
h.Children.EdgeColor = [.8 .8 1];
xlabel 'Silhouette Value'
ylabel 'Cluster'


 
